# Supplementary material for: miR-335 Restrains the Aggressive Phenotypes of Ovarian Cancer Cells by Inhibiting COL11A1
Source: Cancers (Basel). 2021 Dec 13;13(24):6257. doi: 10.3390/cancers13246257 (PMC8699536; doi:10.3390/cancers13246257)
Supplement: Supplementary file 1 [file cancers-13-06257-s001.zip]

Archive with 1 entries (1 files):
- cancers-1478321-supplementary.pdf
